# Supplementary material for: Eco-Friendly Alternatives to Toluene-Based 2D Inks for Inkjet and Electrohydrodynamic Jet Printing Processes: A Rheological Study
Source: Micromachines (Basel). 2025 Jan 23;16(2):130. doi: 10.3390/mi16020130 (PMC11857509; doi:10.3390/mi16020130)
Supplement: Supplementary file 1 [file micromachines-16-00130-s001.zip]

Archive with 1 entries (1 files):
- micromachines-3381102-supplementary.pdf
